# Supplementary material for: AnnoMe: user-defined classification of HR-MS/MS spectra for natural product discovery
Source: Bioinform Adv. 2026 May 21;6(1):vbag111. doi: 10.1093/bioadv/vbag111 (PMC13192349; doi:10.1093/bioadv/vbag111)
Supplement: vbag111_Supplementary_Data [file vbag111_supplementary_data.zip]

Archive with 2 entries (2 files):
- SupplementaryInformation.pdf
- SupplementaryTables.pdf
